# Supplementary material for: Catha edulis Leaves: Morphological Characterization and Anti-Inflammatory Properties in an In Vitro Model of Gastritis
Source: Plants (Basel). 2024 Jun 1;13(11):1538. doi: 10.3390/plants13111538 (PMC11174529; doi:10.3390/plants13111538)
Supplement: Supplementary file 1 [file plants-13-01538-s001.zip]

Archive with 1 entries (1 files):
- plants-3025526-supplementary.pdf
